# Supplementary material for: Population genetic correlates of declining transmission in a human pathogen
Source: Mol Ecol. 2012 Nov 2;22(2):273–85. doi: 10.1111/mec.12099 (PMC3537863; doi:10.1111/mec.12099)
Supplement: Supplementary file 3 [file mec0022-0273-SD3.txt]

Table S1: SNPs genotyped. SNPs are named by chromosome and position in genome version 6.2. Alternate bases at the SNP are shown in square brackets, with 50-60bp flanking sequence on either side. SNPs marked with an asterisk (*) are on the reverse DNA strand. These SNPs were chosen because they are highly polymorphic in parasites from the Thai-Burma border and robust to genotype. The SNPs are situ…
SNP_Name	Flanking Sequence	Chromosome	Position	Minor allele	Minor allele frequency
*MAL01-354427	TACTAGGTGGTTTATTTATATAAGAATTTGCTATGTATGTTATAACATCAGATTCATTTA[T/C]ATTATTATTTTGTTCTTCGTTTATGGTATTCTTTTTATTATTAGAAATATTATTATAATC	1	354427	A	0.43
MAL01-539149	TCTCTTTTCAGTGGATGCCATTTGTTTTTTTAAATGTGTTAAATCATTGTGAATTTTTAT[A/G]ACTTTAATAAATGTACGCATAAAATCTTTATATTCATTATTTTTAAAATATTTCTTTACT	1	539149	G	0.31
MAL02-217337	TTTGTTTAGAGCATCATTTATTTTTGGAAAACATCCCTCCTTCAAAGGATCATACGATTC[A/T]TTTCCTTTCATACAAAAAAATAAAAAAAATTAAATAAATAAATATACACATATATATAAA	2	217337	T	0.29
MAL02-322398	TTACACATAACAGAAAAAACATTCATTTGAACCCTTCAGTTTGGTTAAACAATATCCAGG[A/G]GATGTTTTATCTTTACATTCATTCCAATGGAGTTCACAAAATTTAATACATCCTTCATGT	2	322398	G	0.26
*MAL02-660994	TTTTTAAATAATATGTCCAAATGTGTTTTATACCAAAAAAAAGAAGCATATCAAGAATCA[T/C]CAGAACAAAACTTCCATGGTCTTATAAATCATAAAAATGAAGACAATGAAAAATGTCATA	2	660994	G	0.17
*MAL03-249686	ATACAAAATAAAGAAGAGGAAATTATAAAATATGTTAATGAACTACAAAA[T/C]AGTGATGTGCAAAAAGAAAAAAAAGAGTTGAAAACAATAAATGAAGTTTT	3	249686	G	0.49
MAL03-439621	AATTTATTATTTAATTATTATAACAAAGAAAGTATTGGACATAAAAAAAA[A/G]AAAGCGAGTTTTGTAAAAGCACAATATGCTAATAATAGGATACCATCTAA	3	439621	G	0.25
*MAL03-704420	ATTAATGTGTTTTTAATATTTGAACAATATTTTTCAAACATTTCATTTGC[T/C]CGTGTTAATGTTATGATTTTCATTTGAGCTTTATTTAATAAATCGTTTAA	3	704420	G	0.17
MAL03-748204	CAATATGATAGAACTGTAAGAAATTCATATGGAGATATTATTCAATTTTT[A/G]TATGGAGAAGATGGTATGGCAGGTGAATATATAGAAGATCAAATTATAGA	3	748204	A	0.44
MAL03-822470	AAATATGGTAAATATAAAAATAATAATAATAATAACTCTTTTTATAACATGAGAGATGAT[A/G]CAGAATTGACAGACATTGAAGAAAATATATCAAGTAAAAAAAAAAAAAACAAATTTATAG	3	822470	A	0.39
*MAL04-268436	TCTCATATTTATTATTCCTATTCATAAGTAATAAACCTTTGTTGTATTTTCGAAACACAT[T/C]TTTATGTCTCCTAAGATATACCACATTTTGGACATTATTATTATTATCATTATTATCATT	4	268436	A	0.29
MAL04-307321	GATGATCATATATGGAATTATAATTTAATGGGAATCAAATTTAATAATAATCAAAAATAT[A/G]CACCACATCTTGATATACCACAACCATTTTATGCAGATATACATAGACCAAATCACTTTC	4	307321	A	0.16
MAL04-393114	ATTGATAACCACCAAGGTAACGAACATTTCAACATGAATAATATTGAAAGTAAGAACAAT[A/C]TTGATGGTATTCGTAATATGAACCATTTCAAGAGTGTGATTCCTTCAGATATGACAACAA	4	393114	A	0.45
MAL04-443828	CTTGCTATAACTATTAGATTTTGAGATGAAATTATTGATAAGTTCTTTAA[A/G]GAACCCACAGCACTTATTAAGCGTGCCGTTAATGAACTACCTAATAACAT	4	443828	G	0.28
MAL04-469608	CCATGATTTTCGGCAACGGGCGTGACCCTACTGCCGCTTTCGCCTATATC[A/G]ACTACAAGGGCTTTTGAAAAACAAGATAAAAAGGAAATATATAAATGAAT	4	469608	G	0.44
MAL04-494108	AAATAAAATTATAAACATGTCTACAAACATAAATGGAGCAATCGAAAGGTCAAATGTTTC[A/T]ACATACAAAAACAATCATAATAATATGTTATGTAGTAAGTTGGTGCATCAGGTTCCTTCC	4	494108	T	0.35
*MAL04-809686	ATATCAAAACATAACAAGTTATATCTTCAGTATGATCAAAATAAAAGAAACTCTGAAATA[A/G]AACATACAAATCACAAAGAAGATTATTCGATGTGCGACAATGTGATAACAAGCAAAATGA	4	809686
*MAL04-933828	GGATAACTCTAAATATGTGGAATGTGGGAATGGAGACAAAGAAACGAATGATTATAATAC[T/G]CGTCGAAAAAAGAAGGATGAGAAATTTAGTGTTAGTAGTAATGCTTTATATGATATGAGT	4	933828	C	0.35
MAL04-994352	ATTTCCTTCATTTTTATTAATATCAAACATATTATTTAAATGATTGGATTTTTTATTATT[A/T]TTTTTTTTCTTTATATTTTCCTCATTACGTTCCTCAATTTCAATAACATTTTCTTCTTTT	4	994352	T	0.42
MAL04-1037032	CTTAAGTAAATTTTTAATAGATAAGAAAATATCTAGTGAAATATTATTATCGGAAAAAGA[A/G]CATGTAATAAATGAAGAATTAAAAGAGATTTTACCATTTGGATTTGGAATTCATCATGCA	4	1037032	A	0.44
MAL04-1101563	AATTTTTTAATTTTAATTCAAGTGGATATCATAGTTGTATGAGAAAAGAATTTTCGAATC[A/C]TGCATATAAATGTTTTGCAGGGAAAGGTTTTTCAAGTATGTTTAATCTGGACAAAAAAAA	4	1101563	C	0.29
MAL04-1140617	GATAAAAATTATTCAAGGAATATATTAAATAATGAGAATTCTGAAGATATATTTGAATCG[A/G]TTAAAAGGGTAGAATCGTATAATTATGAAAATAATATGGTCAATGAATGTAATGTAATCC	4	1140617	G	0.46
MAL05-118209	CTTCTCTTTTCTTAACCATATTAACATAGAAATTCATATTCCTTAGTTTAACTTTTTTAT[A/G]TTTTGTTCCCTTCCATTTTTCTCTTTTGCAATTTTTCAATGATTTTTCTTTTATATGCTT	5	118209	G	0.28
*MAL05-385372	AAAAAATTATTCGATGATCTAAAAGATCTTGAAGAACTTTTTGGTGATAG[T/C]GATGAATTAAAAGAATTAGAACATGAATATGATCATATTAATATAAACGA	5	385372	A	0.11
MAL05-720978	TTATCTTCTGTATCATATATATAAAAATAATTTTGCTCATCTAAAACCCA[A/G]AGTCTATTTTTTCGATCAAAGGCTAGAGATTTTAACTTAAAAATACCATA	5	720978	A	0.31
*MAL06-154776	TCCAACACATCCTTTTTTTTCTCATGTTCAATATTTTCTTTACGATGTACTGCGGACATA[T/C]TAAATCGTTTAATATTTTTCCTTTTAACATTCTCATCATAATTATTCAACACATTAGCAC	6	154776	A	0.30
MAL06-410691	ATACATGTATAATAAAAAATGTTGTGGTCATCTTCAACTAAAAAATGTTGAAGAATTGTC[A/G]AAGTTTGATTGTTTATTAATAAATATGGGAATAAAATTTCGAATTATTTATATATTTAAA	6	410691	A	0.27
*MAL06-573730	AGAAAAACGCTCAAGGAAATTTTACACTCAGCTTAGATGATGAAGCCATC[T/C]TATCCTCTTATAATAATCCAGAAAAGAATAATACTGTATGCAAAAATAAT	6	573730	A	0.20
*MAL06-593821	TCATTCTTTAATTCTTTTATTTTTCTCAAAACATTGTGCATACTCTTAAA[T/C]CCATAAGATAAGATTACCCTAAACACACAATTATTATTATTAAATAAAGA	6	593821	A	0.22
MAL06-937750	ATAGGTTCTCCAATACCTATAGGAGGATTTTGTATAATGCATGTAGCAAT[A/G]CCCCCAACACTATCTCCTTTATTTTTTAGTTTCAAAATATAAGAACAAAT	6	937750	A	0.39
MAL06-1184507	AAAAAAAAAAAACGCAAATTAATAGTGATAATTATGTGTTGACTATCAAAAATTTGATCG[A/G]TGAAAATATAGAGAACAAATCTGTAGAAAAAAAAAGGAAAAGAAATTATTTCAAGAAATA	6	1184507	G	0.46
MAL06-1206499	CGTAGTGAAAGTGAAATAGATGATATAGATGAATTAGATGAAGAAGAATATGATTGGACG[A/G]AGCATGTATATAATTATAAGCCTACCACTTATTTATTACCTGGGTTGGGAGGAAGTACAT	6	1206499	A	0.12
MAL07-476303	CATGTCGGCACACGGAGGAAGATCCCCCTCAAACATTTTTGCTCCTTCCATGTTTTTCAT[C/G]TGCCCTGTTGAAATATCCATTTTTTCATTAATTTCCTCCTGAGAGGTTATATAATTACTA	7	476303	G	0.30
MAL07-511352	GTTTATATTTGTATTAATTTTAATTTATTTACTTACCATTTTGATTGAAAATGATATGTA[A/G]GGCAAATTAAATTTCAACTTATTCATGTTTACAAAAAATAAGACAGGTATATATGAAAAG	7	511352	A	0.42
*MAL07-543849	TTTTATTTTTTTTTTTCTCCATATCTATTGTAGAATCATTTTTATAATTATCTAACGCAT[T/C]TGTTTTTTTATCATAACTGGAATCTTTATTCATTTCATTTTTGTCATTTTGTAACAAGGT	7	543849	G	0.31
*MAL07-672051	CATTTTACTTAATGTTCATATGTATAATTTTTCAAACGAAAATGGGACAATAAAATATAC[A/C]CCGATAGATGGATATAATATTCCTGTTCCTAAAGAAGAAAACGATATGAATAATATGGTA	7	672051
MAL07-759749	AAGTATCGAAAGAAGGATTAAGGAGAAACACAGAAATATAGAAGATGAAGACTCAGAGGA[A/G]AGTGACAGCAAATGGAGGAGAAGAAAAAGGGAACGAAGCAGAGATAAATATAAAGAAAGA	7	759749	G	0.33
MAL07-1122023	ATGATATATTATTTTATTGTATTAATTATATCATTATGTTTAAAGGAAAGGAAATATTTT[A/G]AATTGTTGAAAAAAAAGATAAAAATGGATATTATACAATGGCTTCATTATGGTTTTGTAA	7	1122023	A	0.44
*MAL07-1289206	TTTAATAACTTGTTTTTTTTTATTATTGAATTGTGCTTTTTCTACATGAATTATGCAATT[T/C]TGTCTAAAGAGAAAATTATCAAAATATTTGATGGCCATGTCTACACTTTGTGTATATACA	7	1289206	G	0.15
*MAL07-1311707	TTAATAAATAATAATTTTAAACATGATGGAGTTGGTAATATAAATATGTATGATGGAAGG[T/C]TTAATAAAAATGAAGAGCAAAATTATTTTACCACACCCTTGATGGAACATAAAAATATAA	7	1311707	A	0.08
MAL07-1323949	GGTTGATGAAGCCATGAATAAAAATAAAATTGTTTTAGATTCATTAGAAAAAATGAAAAC[A/C]TGTGAAGTATGTTTTGATTGTAATGAACTAAAATCGTTAATTGAAATTATTCAGAAAAAG	7	1323949	A	0.31
MAL08-417613	AAAAGATAAACTGCCTAATAAATATGCATGGTTTCTTTCGGATGGTACATCGATTTGCAT[A/G]TAGGCAGGCATACATACATCATCGTTTAAAATCATATATTCTTCTGGATGTAATTCAATG	8	417613	G	0.41
MAL08-477431	AAATATAAATGTACCACAAACACATGATAAACAAAAGTGTAAGGAAAATTTTTCAAATTC[A/T]TTTGTTAATGAAATATATGAAAAAGAAGAAAAAGAAACGCAAAAAATGAAAGAATATTTA	8	477431	T	0.43
*MAL08-502163	TTTAATTTTTACACCTATGCTCTTCCTTATATATTGAGTTAAAATTTCCGTTTTCTTTAC[T/C]TCGCAAGAATATACTTGTGAAGCATTAAATATACAAAAAGGAATAGATTCATCACTTATT	8	502163	G	0.12
MAL08-1057901	AAGAATCTTTCTATTATGGGTTTGTGTAAAGAGAAAATAGTGTTAACAGAAAAGGCAACA[A/C]TATTTAATAACATTGAATTGTTGTATTCATATTATCTTATAGTTCAGAACGAAGCTTTAG	8	1057901	C	0.34
MAL08-1101130	CATGAACACAATTTAAAAAAAATATTAGTACCCAGACATTGCATACCGCC[A/G]CAGGATTATCAAAATGAAGAATTGATAGCAAAAGATGGACAAATTAATAA	8	1101130	G	0.21
MAL08-1292195	ATTTTGAGATTTCTGTAATTATATTATCAAGGTCTATCATAGTAGAAGAAGGAGAGGGGT[A/G]GTCTATGTTAGTTGATCTTGTTAAATCAGAATTATTTTTGACTCCTTCAAGTATTTCATA	8	1292195	G	0.39
MAL08-1311981	AAATCTACTCCTGAAATACTTAAAAAAGTATGGGAAAGTGATATAGATAAAAATTTACCA[C/G]GCTTGATGGAGAAAACAACCAAAAATACTTGTGTTAGAGTTGCACATGATTATGAAAAGG	8	1311981	C	0.37
*MAL09-492618	TATATATAACACTATTCAAAATTGTCCAATTGATTATAGAAAGGAATTGCTAAGAAATAT[T/C]TATCTTACAGGAGGTTCGAGTATTATAAGAGGCTTTAGACAAAGATTGGAGAATGAACTC	9	492618	G	0.24
*MAL09-631767	AGATCTTTCTTTATGACCAATGCATATGATTTAACAACCGTCTTTTCTTTATCAACAGTT[T/C]TGTCTTTTTTACCATCTCCACTTTTTGGATATATTAGTGGCAAATTAGGTTCTGTTTATG	9	631767	A	0.22
MAL09-692487	ATTTTTATTATTACTATTAATATTCTTGTAATTGTTGAAATGTGTTATATTGGGCATACA[A/C]ACATTTTTATAATTTTCCGAAGTCTTTACATTAACTTTTTCTATAACAAAATTCCACGGC	9	692487	C	0.28
MAL09-771381	AAACGACACAAATGCTAAATGCTTTTGTTCCTTTTGATTTGGATCCTCCACCTTTGTATG[A/C]TGAAAATCCTGAAACAGTTAGGTAAAATATTATATCCAAAATGGAATAAATACACCCATA	9	771381	A	0.50
*MAL09-1111191	ATCAAAAAAAAACATTAGTAACATAATAAATAATAATGTAATATTAAATAACTGTTCAAA[T/C]AAGGTGTCTAATAATGATTTCGATGATGAAAAGGACGCATATTTACAACATGAGTGGAAT	9	1111191	G	0.44
*MAL10-113266	ATGTACATATTTTATTTTATTTTATTTTTACATTGTTGTCATTCTTTTTCTTTTTTGCAG[T/C]ACATTTTTAAGAGGACACGAATAAAAATCATCGAATCATTAAATAATGATAACAATGTAG	10	113266	A	0.48
MAL10-317580	AAGGATGATGATTCTATAATAGATTTATTAACTGTTAATGAAAATTCTAT[A/T]GATGCCCCAACACAAGATAATGAAAATAAAATTAATAGTTTACAAGCATT	10	317580	T	0.37
MAL10-336274	AACCATATGACACCTAAGATGAATTTTAATATTATGGAATATCTAATGTCTGATAATTAT[A/G]TTCATATTAATTCTCCTCAAAGTTGTTTTAATACATTAACCATAAAAAATGAATTACATG	10	336274	A	0.46
MAL10-404541	AGATATGACCCTATGGGCCCTTTTGGTAACGAGCCAAATTCTGACAATAG[A/G]CCGTTTGAATATCAAAATAATTTCCCCTTTTAAAATTTTTTATTCTAATT	10	404541	G	0.49
MAL10-631275	TGGCTTAGATCAATCATATTTTCATTTACTTGTACTTCTTCCTTTTCTTTAAATAAATAA[A/T]CATCATCAGGTAGGAGGAAATTATCATCATAATTAAATTCATTAGGAGTATATGCTTTTT	10	631275	T	0.22
*MAL10-663198	TACTATAACCACTATAATCCGTAGTATTAGAATTATGATGTCGTAAATCATCTGTGCCTT[T/G]AGTAGTACCACATGCCATTTCATCTACACCTACATTTTGATATTCTACAAAATGATCATT	10	663198	A	0.26
MAL10-1300115	TAAAAAATGTAATAATCATAATAAATATAGAAAGATCGATGAAAATGTAAAAGGTATACA[A/T]CTTGTTGATGGTTCAAAAAAAAATATACAAAATGATGAATATACATGTGATGATAACCAA	10	1300115	T	0.19
*MAL10-1385891	TAATAATATAACCGTTAATGCAATCATTCCACATGTACGTAAAGAAATATTTACATTTCC[T/C]ATAGAAGAAAGAATTCCAACAGGAACTTTAATTCAAGGAAAAAATTATAAAACACTTGTT	10	1385891	A	0.30
MAL11-185094	GTATATCCATTTGTGGATTATAATCCGAATCAAATAAAATAACAATATCAGCAGTCGTTA[A/G]GTTAATACCAATACCACCAGCTCTGGTAGATAATAAGAAAATAAAATATTTACTATTCGG	11	185094	A	0.43
MAL11-255830	CCATAAATAATTCATCTGCTTGTTCTATATGTTTAATATCAATAATTGTGTTACCTTCTA[A/G]GGTAGCTAAAATTCTGGATGGTTCTAATAATAACATAGCAAATCTTAGAGATGACTGTAT	11	255830	G	0.47
*MAL11-281726	ATTATGTAATTCTTTTTTAACTTTAGATTTTATACCTATACGAACAACATTCTTAATATT[T/C]AAATCTTCAACACATTTTCTTAAGATATTATCAACACTTACATTGCTAGGACCTGTTACT	11	281726	A	0.37
*MAL11-304323	TTATAATAGTGTGCATTATTTTCCTTTTCTTTAATACTTGCCTTGCTACT[T/C]CTTTTCTTATCCTCATCTTCATTTCTTTTTTTCATATTTTCATTATTTAC	11	304323	G	0.14
*MAL11-683964	AATAGCTAGTTCAATTTCATACGCATCAACAGGTAATTTCCCTGTATATTGCAAAACATC[T/C]TTTTGTGTGTGCAAAAATAAACCAGCATTTACGTCTAGTACAATTTTGCCATCAAAAATA	11	683964	G	0.40
MAL11-769993	CCATGTGAATATAATATTGTCTGTTTATTTAAATCCAAAGGTTTCTTATATAACATTATA[A/C]CAGATACTTCCGTCGAACCTCTTTTTAGTTTTTTATAATTTATATCGATATTATTTATCT	11	769993	A	0.15
MAL11-896199	CTATTGGTATCATTCACACTGTTTGTATAATTCACATTATTTCCATCCAC[A/G]TTTTTGAGATTCATATTTGTTGAATCAGTAGGATCTTTTATTATAGTACT	11	896199	A	0.23
MAL11-1331758	TTTTTTATGAAGCAAAAAAAAAATAAATCTAAATCAAATATGAAACAAGATGATTATTAT[A/G]CCGATTCGGATCAAGAAGAAAATGTACAAATGAATACCGATGGAAAAATTATTATTCGTT	11	1331758	A	0.39
MAL11-1520975	CAAAAAAATGAAAATTTACTAAACGAAAACAATATGGATAATATAAACATGCAGGAAAAA[A/T]GTGAGACGGAAGAAGATTTAGATTTAGAAAGAGATGAAGATAAACATGATGCTCCACCTG	11	1520975	A	0.29
MAL11-1749804	ACAGCTCCTGAATAAACTTCACTACCTCCTATAACACAAATTTTACCTGA[A/G]CACCCTTTATATTCATCTTTGCGGAGTTTCGGAACAATCACATCCTTGAT	11	1749804	A	0.39
MAL11-1802198	TTCTAGTACCTGTTCAGATAACTTTGGGAATCGATTTAATACTCTGTTGGCTATTTTTTG[A/G]GATAAAATTTCTAGTGTCTGACTTACTCTATCTAGACAATTAAAAACAGGTGCATTAATT	11	1802198	A	0.32
*MAL12-83177	TCTTTTTTCATTTCCTTGTTTATTTGAATATTCATCGTCATCATCATCTTTTTTTAAATA[T/C]AAATGCATAATAGCGTTTTTAAAATCTGCCTCTCTTATATGTTTCATTTTCTCTATATCG	12	83177	G	0.15
*MAL12-114173	TACTTATGGAAAAATAGAAAAAGACTTTGCTTTGATTAATGCTAGATTGGAGACCCTACA[T/C]ATAAAAAAATCATTCAGGTTTTTAAAATGATAATCCATATATATAAATGAATAAGTATAT	12	114173	A	0.18
*MAL12-262199	TATATGAATTATATTTTATTTATTTATTTCTTTTTTAAGGATTTGGATAA[A/G]CCGGAAAGAACTTTACAAGATACCGAAATTGTTAGACCTCAAAACAAACT	12	262199
*MAL12-529412	TTCCCTCAAGTTCATCATTGTATCCATCAGACGTTTTATTATCCTTTGGCCTACACCATC[T/C]ATTTTCATCAAGTGTTAAATCACCACTACAACCATCTTGCATTCTTAATCTTAATTCTGG	12	529412	A	0.29
*MAL12-1116275	ATATGTTATTTTCTATTTTTTGTGTGTCCTTTTTTGTGTTTGCACTATCTTGATTAATAT[T/C]TCTAATGTCCGTTGTGCACGTGGATGAATAAGATTGTTGAAATTTTCTTTTTTTTTTATT	12	1116275	G	0.48
MAL12-1131597	CTTTTTCATGTCTATAATATTTTCTTCATCATTTATTTTATCATTTGTGGTCGAATTATC[A/G]TTTTTTATATTTTCCAAATCTTCACCATATACATATTTTTTGGATATATTACTATCCTCG	12	1131597	G	0.34
*MAL12-1156125	AACAATATGAGTAGTTCAAAGAGACATATACCACATGACATGAACCCAGA[T/C]GATAATATTGAGAAATATTTTTCAAATCTTTGTAGTGGTATAGAGGTAAT	12	1156125	A	0.35
*MAL12-1591944	GACTACAAGCATTTTATCATAAAATAAATCACCCAGCTATATCGCCATTT[T/C]TAATAGGATTATTTCCTACAAATAATGCACAAAATATAAGATTCTGTATT	12	1591944	G	0.37
*MAL12-1761553	ACTATTTATTATATTTATATTATCATTACTATTATTGTTTATCGCATTTTCAGGATATCC[T/C]ATCCAGTTGGTGCTATTATTTCCTTCATCACATTTATCAACATAATCATCCTTAACATAC	12	1761553	G	0.29
MAL12-2046727	TTCCAATTTATATGTATTATTTTTTAATTGATAAAAATGACCATCTTTATGATTTGTTAT[A/G]TCTAATAAGGAATGAGAATGTTGCAAAAATTTTATTATTAATTTTTTAGTAACATCTATA	12	2046727	G	0.47
MAL13-146947	TTATTTTATTGGTATTACTCAACCAAGAAAAATAGCTGTAAAAAGTATTTGTAATAGATT[A/G]AACGATGAACTAAATGAAGAAATATGTGGTTATCAAATTAGGTTTGAAAAATCGTATTTT	13	146947	G	0.39
*MAL13-210569	TAATAATTATTACATATCATCTTTTTTTTATTATCGGTATAAAATTCAGTATTTTCTTTT[T/C]CCTTTATCTTATTCTTTCTTTTCTCCTGCCCCTTACTATTATTTGATATTCTTCTTAACC	13	210569	A	0.29
MAL13-619422	TTTTTTCAGAGCCTGCAACTTTCCACGTGAACCTACCCTAATATTTACCA[A/G]TCCTTTTTTATTAATATTATAAAGGGTATGTGATATATTCTTGTAATAAT	13	619422	A	0.46
*MAL13-1233419	TTTACATAATTTTCGACGTCATCATTTTCATTATTACTCATAATTGAATTATCCACAATG[T/C]TTGCCTCTTTTACAGCTTTACAAAGTTGGTAAAAAATATGATAATTCCTTTCACCTTCTT	13	1233419	A	0.34
MAL13-1966774	CGTGTCACATTTTATTAAACCTAAATCAATTAACTGTTCAGGTTTTTTTA[A/G]TATACCACTTTCTTCATGTAATTCTTTTACAGCATTTTGTAAAAAGTCTT	13	1966774	A	0.29
MAL13-2158308	TTATTTTTGTTTGAATATATATTCAACTTCTTTGATGCATGTTCTGAAATTTTTAAGTAA[A/T]CTTTTTTTTTTTTATTCATGTCATTTTTCTTGTCCAGTTCGTTCATATATTGATTTTGCA	13	2158308	A	0.26
MAL13-2570163	TATTAAATTAAAAGAATTTTTTGAGTTCAAAAAAAAGTATTCATCTAAATTATGATTTTC[A/C]ATTATTGATTTAAAACATTGATCAGAAGCAGTTCTTAGAGAAATTAAATATTCATTATCT	13	2570163	A	0.46
*MAL14-990875	AGTAGTGCTCATAACAACATGCATCATAATATAAATCATCAAGAAAATTA[T/C]AGAAATCAAAACAGCTATAGCCACTTTTCTGGTCATGGTAGCTATATCGA	14	990875	G	0.32
MAL14-1199184	TACAGTATATACTTTAATATCTGTACCAAAGGTAGATAAAAATTCTTCATATATATATGT[A/T]CCATTAGTTCGAACTTTATGTATTTCTGGACAATATTCACTACTCCTATCCTTAATTTTA	14	1199184	A	0.38
MAL14-1458321	TAGTTGAATATGCTGAAGAGGTAGAATTAAAGAAGAAGGTTGAAAAAACATTTATGGGAG[A/G]AAAAGTTAATATGACAGAGAATCGCAGTGTTTTACATACAGCTTTAAGAATACCCATAGA	14	1458321	G	0.45
MAL14-1757546	AGAGGTACATATTAATAGATTTTTTAAATGAAAATAGTAATAAAAATAATGTAACGCATG[A/G]TGATAGTGTATTACCAAATGGTAATGAAACGGACGCGAAAAAAAATGTGGATGAGAATAA	14	1757546	A	0.32
MAL14-1853537	ATATGCTCGTATATCATTCAAAATATTAAGATGCATGATTATATCTGTAATAAGATGAGT[A/G]ACATTTATAAATACACAATTCAATTTTTTTAACATTTCAACAGGACTATTATTCAGGTAT	14	1853537	A	0.36
MAL14-3017684	ACACATCCAGAGGAGAGTATTTCATCTTGAATAAGTCATCCGTTAAAACATTCTGAAGAG[A/T]AGATCTATCTTTCTTCTTATCCAATAAAACATTTTTCTCTCGGTTCATATCATGAAGCGG	14	3017684	T	0.37
MAL14-3124926	TGTGAAGAAGAAAAAGAATTAATGGGAGCAGCTGGAGGAAGATATGTCGAAGAAGAGGTA[C/G]AGGGAGCAGTTGGAGGAAGAAATGTGGATGAAGAGGTAGAGGGAGCAGTTGGAGGAAGAA	14	3124926	C	0.34
